# Supplementary material for: IDO-Mediated Immune and Metabolic Dysregulation in Schwann Cells Exposed to Mycobacterium leprae
Source: Cells. 2025 Oct 3;14(19):1550. doi: 10.3390/cells14191550 (PMC12524192; doi:10.3390/cells14191550)
Supplement: Supplementary file 1 [file cells-14-01550-s001.zip]

Archive with 1 entries (1 files):
- cells-3824342-supplementary.pdf
